# Supplementary material for: Validation of Chemokine Biomarkers in Duchenne Muscular Dystrophy
Source: Life (Basel). 2021 Aug 13;11(8):827. doi: 10.3390/life11080827 (PMC8401931; doi:10.3390/life11080827)
Supplement: Supplementary file 1 [file life-11-00827-s001.zip]

Archive with 1 entries (1 files):
- life-1330935-supplementary.xlsx
