# Supplementary material for: Validation of Chemokine Biomarkers in Duchenne Muscular Dystrophy
Source: Life (Basel). 2021 Aug 13;11(8):827. doi: 10.3390/life11080827 (PMC8401931; doi:10.3390/life11080827)
Supplement: Supplementary file 1 [file life-11-00827-s001.zip › life-1330935-supplementary.xlsx]

## Sheet: DMD patients
Patient's ID	Age	Ambulatory status	GC use (Yes/no)
DMD1	4.45	Ambulatory	No
DMD2	4.43	Ambulatory	No
DMD3	4.86	Ambulatory	No
DMD4	4.86	Ambulatory	No
DMD5	4.29	Ambulatory	No
DMD6	4.12	Ambulatory	No
DMD7	6.68583	Ambulatory	No
DMD8	6.8282	Ambulatory	No
DMD9	7.38125	Ambulatory	No
DMD10	7.718	Ambulatory	No
DMD11	7.74812	Ambulatory	No
DMD12	7.7974	Ambulatory	No
DMD13	7.99726	Ambulatory	No
DMD14	8.06297	Ambulatory	No
DMD15	12.6242	Non-ambulatory	No
DMD16	14.9268	Non-ambulatory	No
DMD17	16.7639	Non-ambulatory	No
DMD18	13.6208	Non-ambulatory	No
DMD19	8.06297	Ambulatory	No
DMD20	11.6085	Non-ambulatory	No
DMD21	27.1732	Non-ambulatory	No
DMD22	22.2259	Non-ambulatory	No
DMD23	29.0294	Non-ambulatory	No
DMD24	28.0904	Non-ambulatory	No
DMD25	22.6283	Non-ambulatory	No
DMD26	6.18207	Ambulatory	No

## Sheet: BMD patients
BMD patient ID	Age	Ambulatory status	Currently taking steroids
ID001	68	currently ambulatory	Yes
ID006	13	non-ambulatory	Yes
ID010	15	currently ambulatory	Yes
ID015	16	currently ambulatory	No
ID016	65	currently ambulatory	No
ID020	57	currently ambulatory	No
ID029	6	currently ambulatory	No
ID030	28	non-ambulatory	No
ID032	23	non-ambulatory	Yes
ID036	14	currently ambulatory	No
ID037	8	missing data	missing data
ID044	11	currently ambulatory	No
ID045	27	currently ambulatory	Yes
ID049	52	non-ambulatory	No
ID056	56	currently ambulatory	No
ID057	45	non-ambulatory	No
ID061	53	currently ambulatory	Yes
ID063	28	non-ambulatory	No
ID064	30	currently ambulatory	No
ID066	39	currently ambulatory	No
ID068	47	non-ambulatory	No
ID069	50	currently ambulatory	No
ID070	61	currently ambulatory	Yes
ID078	73	non-ambulatory	Yes
ID079	41	non-ambulatory	No
